# Supplementary material for: Microbiota-derived 10-hydroxystearic acid activates PPARα to restore gut epithelial barrier integrity and enhance anti-retroviral therapy
Source: Nat Microbiol. 2026 Jul 30;11(8):2365–83. doi: 10.1038/s41564-026-02433-0 (PMC13423806; doi:10.1038/s41564-026-02433-0)
Supplement: Supplementary file 3 — Source data for Supplementary Fig. 1. [file 41564_2026_2433_MOESM3_ESM.xlsx]

## Sheet: Sheet1
1A
SIV-	SIV+	SIV+10-HSA
39.5	2.05	16.1
43.8	1.67	3.82
20.4	7.11	0.88
1D
SIV-	SIV+	SIV+10-HSA
73.404	34.189	66.021
85.8	41.004	44.116
92.96	52.701	35.44
80.699	35.845	29.165
63.663	43.304	25.623
58.373	39.811	27.145
84.966	32.358	33.682
60.666	62.984	51.813
83.964	60.506	56.102
93.99	65.802	41.304
95.091	65.357	53.298
83.367	37.474	52.434
88.259	37.567	64.641
74.382	55.266	62.4
63.364	50.62	61.474
58.754	42.187	77.82
52.886	41.23	68.896
79.795	39.118	59.707
72.734	49.13	70.238
73.639	63.228	76.228
68.119	62.206	55.831
79.465	35.236	49.749
70.667	34.845	72.894
71.169	37.855	64.819
59.731	40.733	70.294
