# Supplementary material for: Microbiota-derived 10-hydroxystearic acid activates PPARα to restore gut epithelial barrier integrity and enhance anti-retroviral therapy
Source: Nat Microbiol. 2026 Jul 30;11(8):2365–83. doi: 10.1038/s41564-026-02433-0 (PMC13423806; doi:10.1038/s41564-026-02433-0)
Supplement: Supplementary file 4 — Statistical source data. [file 41564_2026_2433_MOESM4_ESM.xlsx]

## Sheet: Sheet1
1G										1H
	Gp120+Tat			Gp120+Tat+10-HSA					Minutes	No Treatment						gp120+Tat						gp120+Tat+10-HSA
ZO-1	-0.640958	-0.502527		0.324534	0.408682				1.31	222.85	285.45	238.8	231.73	341.92	160.46	108.59	90.38	32.44	72.68	95.67	92.03	219.99	224.3	224.32	249.85	221.12	273.93
Claudin-1	0.00112248	-0.104082		1.52524	1.72712		SCDM		7.73	285.77	160.65	230.86	216.93	238.8	357.72	108.52	97.46	37.45	69.63	89.63	108.28	219.66	234.39	219.27	248.16	228.94	285.21
Claudin-3	-0.136789	-0.078971		1.19432	1.21123				14.16	235.05	285.95	286.01	198.02	417.01	386.18	109.5	98.63	40.1	66.46	87.04	102.29	248.93	267.9	222.96	254.42	240.96	254.15
									20.67	85.86	72.16	115.55	100.97	94.1	104.29	21.72	-44.65	-14.89	34.9	50.82	13.46	154.72	168.13	186.1	156.7
									27.08	78.48	69.5	64.09	85.99	98.7	81.43	12.63	43.76	20.32	-46.81	-18.15	33.88	115.23	131.05	162.67	105.86
									33.49	80.31	69.11	62.7	85.13	80.45	90.29	13.5	42.99	21.14	-47.23	-16.45	34.61	116.61	170.47	96.32	126.07
ZO-1	0.583242	0.530797	0.579995	0.849912	0.866321	1.06197			39.98	485.44	480.22	502.93			362.52	167.71	138.17		95.34	141.8	98.91		294.16	526.52	362.7	238.64	377.56
Claudin-1	-0.69197	-0.50829	-0.511787	-0.371815	-0.491328	0.0236909	CACO2		46.41	464.96	406.58	461.49	470.61	447.81	432.76	175.35	169.29		104.42	171.87	103.55	328.8	309.66	485.12	367.76	242.14	535.88
Claudin-3	-1.73914	-2.04032	-1.94341	-0.360054	-0.434891	-0.267055			52.82	417.83	442.38	420.72	436.61	422.98	427.87	182.43	144.62		122.68	170.4	101.58	287.95	290.72	440.86	377.79	240.72	463.92
									59.32	48.4	52.86	42.9	51.76	56.98	36.16	30.54	11.82	38.41	17.26	-51.43	-36.28	53.55	50.31	11.3	22.83	46.6	1.7
									65.74	55.63	48.28	46.76	56.65	61.96	37.87	41.41	11	17.99	-52.83	-33.24	30.3	47.86	9.06	19.15	57.58	21.89	15.59
									72.17	59.89	51.34	48.8	59.52	61.12	35.99	40.65	11.93	17.74	-52.81	-31.52	29.97	47.35	13.76	33.22	19.93	-0.45	24.2
										1I
										No Treatment	gp120+Tat	gp120+Tat+10-HSA
										246.868	81.965	235.585
										248.455	85.1617	239.272
										301.37	84.0033	248.22
										1J
										No Treatment	gp120+Tat	gp120+Tat+10-HSA
										457.777	128.386	359.916
										447.368	144.896	378.227
										428.065	144.342	350.327
										1K
										No Treatment	gp120+Tat	gp120+Tat+10-HSA
										170.076	73.4833	74.6131
										185.866	76.105	112.323
										187.566	75.6167	113.658
