# Supplementary material for: Microbiota-derived 10-hydroxystearic acid activates PPARα to restore gut epithelial barrier integrity and enhance anti-retroviral therapy
Source: Nat Microbiol. 2026 Jul 30;11(8):2365–83. doi: 10.1038/s41564-026-02433-0 (PMC13423806; doi:10.1038/s41564-026-02433-0)
Supplement: Supplementary file 5 — Statistical source data. [file 41564_2026_2433_MOESM5_ESM.xlsx]

## Sheet: Sheet1
2C
Time (minutes)	No Treatment			gp120 + Tat			gp120 + Tat + 10-HSA				2E
1.30847	364.154	235.379	591.168	127.341	133.796	110.531	281.177	291.623	372.789		No Treatment	gp120 + Tat	gp120 + Tat + 10-HSA
7.73367	335.704	222.002	541.136	121.531	125.104	101.535	245.35	251.53	316.409		213.193	35.2089	111.728
14.1023	329.274	220.36	525.766	120.624	124.302	102.362	231.019	238.425	290.328		113.024	78.0377	105.83
20.6108	143.324	124.201	135.489	94.479	50.0702	85.1056	143.623	160.656	148.6		422.558	24.9542	183.855
26.9781	125.532	109.256	129.469	85.8042	50.3673	79.5263	139.765	152.279	140.965
33.3942	120.698	105.211	125.439	83.5864	48.6516	74.9337	138.975	151.154	138.394
39.8823	308.938	310.313	702.52	152.84	159.051	119.524	391.1	409.946	555.345
46.3047	329.554	332.231	720.357	162.122	168.213	128.035	389.425	422.022	530.441
52.7319	335.744	333.217	573.899	166.319	172.339	131.434	380.223	416.595	517.163
59.2231	101.831	93.8562	53.3712	65.4256	65.341	64.1374	79.6827	84.8881	72.4972		2F
65.6501	91.9102	83.4245	60.4056	59.4578	61.2115	57.2719	72.0745	83.2384	62.1029		No Treatment	gp120 + Tat	gp120 + Tat + 10-HSA
72.076	90.7927	81.6455	60.5558	57.2049	61.1289	56.7173	68.303	82.0324	59.7947		106.438	21.1002	96.7771
											64.6865	85.9313	44.7271
											113.229	58.4563	11.8248
2D
Time (minutes)	No Treatment			gp120 + Tat			gp120 + Tat + 10-HSA
1.30847	222.422	213.015	234.11	257.829	222.479	190.753	231.34	221.495	106.28
7.73367	206.451	202.327	215.536	235.481	199.55	173.711	205.328	212.328	91.8955		2H
14.1023	203.762	201.279	214.949	230.966	194.382	170.119	198.088	211.907	85.26		No Treatment WT	No Treatment PPARaKO
20.6108	108.549	160.572	111.528	224.94	124.07	127.545	136.287	191.177	85.1941		1.16432	1.00666
26.9781	103.472	138.09	107.763	220.82	118.58	118.575	110.654	169.518	83.2381		0.953827	0.641273
33.3942	101.303	123.899	105.616	215.215	115.968	113.093	97.4845	150.854	79.5286		0.900446	1.11782
39.8823	352.381	117.316	324.186	211.009	289.855	231.519	425.797	296.937	98.1089
46.3047	392.964	111.604	382.404	204.643	348.091	220.866	417.365	282.23	94.7901
52.7319	393.42	107.705	398.261	201.384	371.318	222.999	403.94	276.205	92.7147
59.2231	80.4265	80.9444	78.5489	73.2169	70.081	73.4542	61.442	141.944	70.0811
65.6501	77.5046	71.4218	76.8916	73.2316	70.4869	65.5092	36.5812	103.191	65.8208
72.076	76.8826	65.7925	76.359	71.7357	69.0249	63.3407	31.6819	93.6289	65.2406
