# Supplementary material for: Microbiota-derived 10-hydroxystearic acid activates PPARα to restore gut epithelial barrier integrity and enhance anti-retroviral therapy
Source: Nat Microbiol. 2026 Jul 30;11(8):2365–83. doi: 10.1038/s41564-026-02433-0 (PMC13423806; doi:10.1038/s41564-026-02433-0)
Supplement: Supplementary file 6 — Statistical source data. [file 41564_2026_2433_MOESM6_ESM.xlsx]

## Sheet: Sheet1
3B											3E
Week	SIV+			SIV+10-HSA			SIV+ART				SIVneg	SIVpos	SIVpos+10-HSA			3L				3N				3O
0	15	15	15	15	15	15	15	15	15		95.4867	66.133	96.6833			SIV-	SIV+	SIV+10-HSA		SIV-	SIV+	SIV+10-HSA		1-palmitoyl-2-linoleoyl-GPC
1	1800000	319.3	1027	800000	4100000	900000					98.4397	76.5123	95.808			8.78661	9.32359	4.66102		29	181	59		SIV+	SIV+10-HSA
2	9600000	1.40146e+07	1.50698e+07	23000000	11000000	68000000	45000000	16000000	36000000		100	63.0677	97.1887			8.42912	12.2356	6.42458		39	118	46		0.630572	0.970108
3																28.8793	16.129	5.44218		28	119	78		-1.78748	1.03694
4	210000			350000	5500000	3600000	5600000	48000	370000							6.74847	15.894	11.1765		36	85	119		-0.242338	1.12265
5												3K				15.9664	18.1818	4.41176		22	112	44		Choline Phosphate
6	170000			930000	5200000	1400000	2800000	560000	470000			SIV-	SIV+	SIV+10-HSA		15.7773	27.1255	10.6061		104	146	42		SIV+	SIV+10-HSA
7												5.79482	1.03526	4.83683		20.8571	18.6747	9.11063		14	295	40		-1.33823	1.63353
8	430000			500000	3800000	600000						0.872674	0.707483	3.08526		28.0206	26.3305	16.4251		37	112	20		-0.35336	1.10237
9												1.18859	1.59308	2.74939		39.3939	28.7469	14.9284		28	218	58		-0.575793	-0.0113891
10	540000	49036	23291	900000	2000000	490000	15	140	25			4.52212	2.76304	1.69355		24.6073	28.4289	8.82088		41	103	30		1-stearoyl-2-linoleoyl-GPC
11												4.4905	1.48682	0.624168						56	215	57		SIV+	SIV+10-HSA
12	410000			540000	930000	330000						5.98065	1	0.683943		3M				25	225	63		0.277547	0.964654
24							220	15	15			1.65578	0.84375	3.93114		SIV-	SIV+	SIV+10-HSA		27	183	22		-0.2098	0.796518
												2.41463	0.858073	0.6948		7	3	5		35	67	44		-0.296324	1.15075
3C												2.80505	1.02643	3.79271		3	2	10		40	28	76		Citrulline
Weeks Post Infection	SIV+10-HSA			SIV+			SIV+ART					1.0016	1	1.91211		4	1	4		14	36	25		SIV+	SIV+10-HSA
0	100	100	100	100	100	100	100	100	100			4.35673	2.53435	4.48607		4	3	3		29	60	51		-0.705608	0.330461
1												3.38699	3.78462	7.69957		3	1	3		18	213	35		-2.0376	0.152835
2	79.5517	91.8535	112.356	68.1024	60.7683	118.626	115.978	78.9166	96.1029			4.22296	0.643631	4.07812		1	2	2		36	197	31		1.31166	1.12633
3	55.4401	72.9907	40.678	41.6764		119.092						4.37423	1.33106	1.52162		2	2	2		25	60	61		Kynurenate
4	56.5883	56.9163	55.2761	48.6612			64.4193	68.2775	64.3024			2.82486	1.00947	1.18856		1	0	1						SIV+	SIV+10-HSA
5	44.6145	81.52	58.2285	60.4191								0.649635	0.880282	1.00759		5	0	2						0.834437	-0.930338
6	52.9798	82.012	49.3712	58.6729			40.2182	51.4419	28.1761			1.50695	1.15392	1.42039		7	3	0						1.54621	-0.739677
7	42.8103	53.4718	35.7572	54.1327								2.88648	1.04494	0.75		7	1	0						0.923827	-1.04761
8	54.62	56.9163	22.9634	41.7928								2.26615	1.02401	0.823834		2	1	3						Serotonin
9	38.2176	54.9481	38.7097	37.7183								3.54839	1.04507	0.56808		1	1	5						SIV+	SIV+10-HSA
10	46.9109	41.17	37.2335	45.7509	25.2619	63.3295						1.26005	1.03018	0.780201		4	0	5						-0.567587	0.719739
11	47.731	39.3658	31.4926	46.6822								4.0275	0.839822	1.21801		1	2	2						-1.58944	0.295702
12	37.2335	49.3712	28.8682	43.0733								5.51473	1.06098	3.32031		5	0	5						-1.26259	0.750488
16							61.0288	71.4341	51.2081			6.29399	0.722279	4.82946		2	2	5						Tryptophan Betaine
24								78.7997				3.31536	1	2.19398		1	0	3						SIV+	SIV+10-HSA
												2.15232	1.34039	0.75		6	1	4						-2.09594	0.0388423
												5.4588	1	1.64198		3	0	4						-1.07453	0.362851
												2.98061	1.04638	0.861548		2	3	3						-0.0550421	0.371796
												1.32234	1.02819	1.94522		2	1	0						Laurate
												1.28321	1.21747	6.5458		4	3	3						SIV+	SIV+10-HSA
												4.47345	0.939363	4.2		2	1	0						1.30405	-0.753119
												5.57066	1.75642	0.715528		0	0	3						0.782679	-1.43862
												19.6386	1.27681	1.13986		3	2	4						0.220441	-1.34494
												3.19617	1.26696	2.70034		1	3	11						Adenosine Monophosphate
												4.05931	0.611059	2.125		2	0	2						SIV+	SIV+10-HSA
												2.4973	1.03497	3.12971		0	0	2						0.266218	-0.273949
												7.18148	0.97931	2.47759		8	0	1						0.925656	-0.252812
												4.77422	0.868048	1.03622		2	0	0						0.769007	-1.12281
												3.62335	0.609405	7.20297		3	3	2						Citrate
												3.02539	0.75237	11.7035		1	1	2						SIV+	SIV+10-HSA
												2.02289	1	1.98058		2	3	1						-0.334093	0.0424004
												9.35577	1.56613	0.646205		5	2	1						-1.42422	0.976088
												2.25	2.0579	2.23148		0	1	0						-1.5291	0.827024
												1.13444	1.86975	5.62054		0	1	1
												4.18263	0.908497	2.60489		0	1	0
												1.97979	0.666963	0.629943		4	0	9
												1.09666	1.18758	1.27485		1	1	5
												1.42145	1.45219	1.02343		3	0	2
												8.29944	1.78947	0.923668		2	0	0
												3.06667	4.36313	1.05097		1	2	0
												1.50177	1.51271	0.559298		2	1	0
												2.94529	1.32765	3.72094		1	4	4
												1.23266	1.41935	2.91964		0	1	2
												2.48932	1	1.35144		2	1	3
												3.63807	1.92063	2.11383		0	0	2
												2.93702	1	8.28409		2	3	0
												1.12386	1.17816	4.5075		1	0	1
												2.35846	2.19225	1.57782		3	2	0
												2.70121	1.92804	2.14573		0	1	3
												1.92579	0.465427	2.73645		2	0	1
												4.21743	1.11151	3.90234		1	0	1
												2.67609	1.77543	2.29621		2	0	0
												1.3741	1.43702	3.66834		1	3	0
												4.34098	1.27856	3.00086		0	2	0
												3.65082	1.21435	5.89822		3	3	1
												1.99158	1.23164	5.11853		3	3	3
												7.89078	2.78112	1.78989		2	2	3
												3.26198	1.21137	1.84056		1	1	3
												4.43385	1.12652	0.977692		2	1	4
												5.6762	1.39444	1.89471		3	0	3
												6.4425	1.03597	0.886364		3	0	2
												1.70876	1.97071	2.72395		6	2	0
												0.819597	1.03665	1.45591		3	3	1
												12.2964	1.1008	4.96632		3	1	4
												6.38838	7.0086	1.65802		2	0	1
												1.12236	1.05624	5.66982		2	1	1
												0.583477	0.724531	1.60496		2	2	0
												1.80051	1.45369	1.38229		2	0	0
												4.15067	1.7321	0.712725		1	0	6
												8.92428	1.24887	6.44124		1	0	5
												4.53769	1.41511	5.80755		2	0	5
												4.45795	1.85655	3.0606		0	0	2
												1.64959	2.02886	4.4061
												3.60616	0.982716	3.32303
												3.49073	3.60022	0.928547
												3.10086	1.8371	4.75385
												4.12678	1.02674	1.91483
												1.05356	1.02761	0.989631
												0.664168	1.14236	4.21257
												2.32657	1.01458	3.36851
												5.205	1.40393	0.571517
												8.82468	1.39423	2.16413
												4.59418	1.66476	0.934123
												2.6856	1.04077	0.52738
												5.65327	1.3895	1.17671
												5.52401	1.18693	7.7604
												1.23134	1.62312	4.37394
												1.73994	1.72271	1.37987
												3.31169	2.63686	0.785941
												2.6104	1.04969	6.80955
