# Supplementary material for: Microbiota-derived 10-hydroxystearic acid activates PPARα to restore gut epithelial barrier integrity and enhance anti-retroviral therapy
Source: Nat Microbiol. 2026 Jul 30;11(8):2365–83. doi: 10.1038/s41564-026-02433-0 (PMC13423806; doi:10.1038/s41564-026-02433-0)
Supplement: Supplementary file 7 — Statistical source data. [file 41564_2026_2433_MOESM7_ESM.xlsx]

## Sheet: Sheet1
4B
Weeks Post SIV Infection	Pre-TX												4F
0													SIV-	SIVpos	SIVpos+ART	SIVpos+ACT
2	66490000			SIVpos+ACT				SIVpos+ART		SIVpos			97.24	78.8543	78.143	92.9075
4	4.33067e+06												99.25	82.47	72.194	85.6058
6	3683500														74.2	91.99
7		500	1500	970	65	1200	11000	13000	69000	28000000	7000000					97.202
8		40	320	65	40	65	1500	8000	12000	130000000	5500000					98.5833
9		220	110	65	10	25	610	4900		140000000	6100000
10		470	360	15	15	15	680	2700		850000000	16000000
11		650	40	40	10	10	500	1500		820000000	17000000		4G
12		110	65	10	25	40	430	900	1700	960000000	23000000		SIVneg	SIVpos	SIVpos+ART	SIVpos+ACT
14		15	65		10	25	250	760	1900	2200000000	28000000		28.4	13.5	14.9	10.7
16		15	25	10	10	10	140	65	15		45000000		34.3	4.28	10.5	21.4
18		40	40	10	10	10	65	470	320		26000000		22.2		14.2	18.9
20		65	40	10	10	10	25	290	250		15000000					27.7
																19.6
4C
Weeks Post SIV Infection		SIVpos+ART					SIVpos+ACT						4H
6													SIVneg	SIVpos	SIVpos+ART	SIVpos+ACT
7	11000	13000	69000		500	1500	970	65	1200				18.4	12.7	40.6	27.8
8	1500	8000	12000		40	320	65	40	65				29.7	15.3	38.7	23.6
9	610	4900			220	110	65	10	25				28		37.1	21.3
10	680	2700			470	360	15	15	15							35.5
																23.9
4D
Pre-Infection	SIVpos	SIVpos+ART	SIVpos+ACT
40.3	0.16	16.2	10.9
33.8	15.3	16.4	19.2
40.8		9.98	20.4										4O
32.4			26										No Treatment	PMA	10-HSA	PMA + 10-HSA
36.3			23.9										5.3	66.7	0.58	11.79
26.9													7.41	72.04	0.55	7.45
29.5													6.41	72.83	0.66	11.63
