# Supplementary material for: Microbiota-derived 10-hydroxystearic acid activates PPARα to restore gut epithelial barrier integrity and enhance anti-retroviral therapy
Source: Nat Microbiol. 2026 Jul 30;11(8):2365–83. doi: 10.1038/s41564-026-02433-0 (PMC13423806; doi:10.1038/s41564-026-02433-0)
Supplement: Supplementary file 8 — Statistical source data. [file 41564_2026_2433_MOESM8_ESM.xlsx]

## Sheet: Sheet1
6F	TOP Graph			6H	TOP Graph			6I				6L
No Treatment	gp120 + Tat	gp120 + Tat + 10-HSA		No Treatment	Gp120 + tat	Gp120 + tat + 10-HSA		gp120 + Tat	gp120 + Tat + 10-HSA			SIV-	SIVpos	SIVpos+ART	SIVpos+ACT
77.315	60.798	36.676		104.315	21.45	91.563		-1.22186	0.0902052			33.9642	7.79892	67.4052	107.331
66.19	46.015	95.077		114.269	17.764	99.12		-1.13984	1.50293	WT		67.7325	8.55642	34.3842	84.5063
68.242	55.642	70.591		137.068	20.946	59.81		-0.00874615	0.242938			44.4676		52.863	103.025
60.877	50.013	92.999		60.002	47.255	65.848									71.1886
66.311	51.656	62.641		113.621	54.911	55.695									85.6906
60.53	55.311	95.415		105.138	29.802	52.654		gp120 + Tat	gp120 + Tat + 10-HSA
57.223	50.9	119.97		116.847	44.15	132.463		0.632399	0.68994
64.4	59.969	52.773		75.986	56.703	59.604		-0.230228	0.602693	PPARaKO
52.788	60.037	73.578		91.635	37.538	61.656		-0.234459	-0.215837
39.691	54.373	146.448		71.435	20.535	102.928
93.245	56.331	110.52		71.504	20.505	36.182
76.198	42.675	91.277		66.364	22.682	127.072
63.52	79.897	34.26		77.563	53.406	96.156
80.333	81.777	69.551		95.576	33.019	49.389		6J
96.93	31.794	67.305		82.032	20.227	72.973		gp120 + tat	gp120 + Tat + 10-HSA
57.317	43.731	61.04		76.308	51.364	54.084		-1.12367	1.58946
64.658	46.912	33.754		59.676	23.479	70.08		-0.921356	1.28967	WT
86.549	35.845	93.174		53.702	29.919	128.882		0.454021	-0.14673
74.389	45.588	34.094		62.371	33.953	80.562
76.77	41.042	28.955		93.26	29.351	84.759
66.534	61.822	25.768		46.889	25.313	66.618		gp120 + Tat	gp120 + Tat + 10-HSA
51.354	41.349	15.549		81.798	52.616	56.573		0.170739	-0.259823
70.093	66.156	36.855		98.222	40.914	64.138		-0.364793	-0.305906	PPARaKO
	48.581	143.243		102.936	56.626	97.61		-0.378689	-0.91996
	46.622	110.057		82.989	46.372	140.139
	35.308	195.254		80.278	64.327	70.847
	44.216	152.496		125.681	73.204	61.615
	37.965	205.852		83.116	36.354	58.915
		27.301		48.85	21.31	114.272
		34.502		31.151	46.076	75.7
		89.707		102.383	28.893	54.644
		149.134		101.475	76.965	99.187
		197.683		65.62	54.664	73.451
		23.433		75.993	72.702	146.96
		220.69		61.948	53.328	51.159
	BOTTOM Graph				BOTTOM Graph
No Treatment	gp120 + Tat	gp120 + Tat + 10-HSA		No Treatment	Gp120 + tat	Gp120 + tat + 10-HSA
50.466	59.284	68.767		62.507	45.879	50.04
48.449	59.973	112.166		97.647	85.128	43.579
35.268	54.565	91.772		89.31	111.661	49.419
53.513	60.069	53.798		52.661	68.349	90.844
44.543	67.527	33.317		52.448	56.336	90.74
48.044	50.178	51.876		73.839	70.29	37.989
50.929	50.574	75.869		38.613	75.113	46.592
51.428	72.293	31.154		58.477	53.317	80.851
48.18	64.235	69.45		63.211	51.139	60.402
50.533	44.769	53.427		64.343	45.297	39.757
59.695	47.981	20.831		59.921	77.411	76.368
53.839	38.277	27.779		34.416	54.316	106.38
53.414	54.737	23.719		23.557	84.05	68.056
51.219	37.262	23.057		38.333	57.256	66.282
40.794	32.534	24.005		85.135	44.731	60.445
45.197	30.243	22.425		51.262	59.82	36.821
41.19	31.773	22.099		50.844	52.422	76.362
42.404	45.586	15.905		49.919	37.692	53.229
38.533	49.551	31.342		56.755	57.329	46.394
43.338	48.888	37.346		40.737	90.208	26.124
50.649	38.958	94.1		25.647	27.098	40.377
35.441	42.266	57.141		106.332	29.871	14.539
	44.865	54.43		64.634	22.224	72.178
	37.904	52.276		70.63	52.662	79.92
	49.188	63.188		95.25	52.043	46.844
	43.983	27.519		94.906	40.975	82.821
	40.578	26.543		20.531	99.973	54.526
	47.816	39.043		29.22	67.803	21.62
	73.406	95.606		114.279	60.023	59.53
		111.85		99.833	38.829	84.358
		34.926		48.928	29.811	25.564
		74.08		28.305	27.8	56.305
		109.952		30.113	14.481	43.082
		72.735		70.974	105.266	38.275
		37.704		111.755	28.823	44.403
		24.757		36.319	23.32	53.148
		136.228
		110.76
		130.45
