# Supplementary material for: Microbiota-derived 10-hydroxystearic acid activates PPARα to restore gut epithelial barrier integrity and enhance anti-retroviral therapy
Source: Nat Microbiol. 2026 Jul 30;11(8):2365–83. doi: 10.1038/s41564-026-02433-0 (PMC13423806; doi:10.1038/s41564-026-02433-0)
Supplement: Supplementary file 9 — Statistical source data. [file 41564_2026_2433_MOESM9_ESM.xlsx]

## Sheet: Sheet1
1A						1E
SIVpos	SIVpos+LP					gp120 + Tat			gp120 + Tat + 10-HSA			10-HSA
0.0068	0.9732				24 hours	48.8895	31.5416	35.4843	70.9686	51.2551	54.4093	94.6248	126.166	126.166
0.0068	1.1746				48 hours	30.7531	15.8497	42.5812	47.3124	63.0832	43.3697	110.396	94.6248	63.0832
0.0068	0.187
0.0068	0.9308
0.0068	2.7221
0.0068	0.6128					1F
0.0068	1.1366				No Treatment	6 hours gp120 + Tat	6 hours gp120 + Tat +10-HSA
0.0068					1.436	1.255	1.334
0.0068					1.582	1.217	1.265
					1.454	1.159	1.218
					1.681	1.2	1.381
					1.676
					1.417
					1.551
					1.538
					1.048
					1.047
1G					1
No Treatment	10-HSA	gp120 + Tat	gp120 + Tat + 10-HSA
15	11	62	34
14	12	65	31
9	10	70	34
5	9	50	39
4	8	45	25
5	7	66	41
4	6	67	55
8	9	89	21
9	7	56	31
4	15	65	32
3	16	78	35
6	10	45	36
10	5	49	33
9	4	66	37
8	11	61	37
