# Supplementary material for: Microbiota-derived 10-hydroxystearic acid activates PPARα to restore gut epithelial barrier integrity and enhance anti-retroviral therapy
Source: Nat Microbiol. 2026 Jul 30;11(8):2365–83. doi: 10.1038/s41564-026-02433-0 (PMC13423806; doi:10.1038/s41564-026-02433-0)
Supplement: Supplementary file 10 — Statistical source data. [file 41564_2026_2433_MOESM10_ESM.xlsx]

## Sheet: Sheet1
2A								2B								2E
	GW7647			10HSA					NXT629-EC80 of GW7647			NXT629-EC80 of 10HSA						HCT116 WT			HCT116 PPARαKO
0.137	0.882	21	3					0.457	-1.13	5.4	3	-1	15	3			PPARα	0.597187	0.822676	1.58014	0.00504322	0.00612214	0.00504322
0.412	3.12	24	3					1.37	-3.54	3.3	3	11.6	8.2	3			HADHA	1.69906	0.543116	0.757821	0.526127	0.506742	0.511314
1.23	11.9	17	3					4.12	-5.03	7.6	3	1.43	8.2	3			ACADM	0.809858	1.25011	0.940029	0.44	0.74	0.83
3.7	36.1	10	3					12.3	3.92	6	3	21.4	9.7	3			ACADVL	1.3399	0.977182	0.682913	0.470108	0.373558	0.72938
11.1	75.8	4.2	3					37	41.8	4.6	3	72.3	19	3
33.3	100	6.9	3					111	84.5	1.3	3	94.4	5.2	3
100	94.4	7.5	3					333	98.4	15	3	96.8	18	2
								1000	99.5	7.4	3	96.6	3.5	3
1.92				0.81	9.1	3
9.6				0.711	33	3
48				1.21	64	3
240				1.56	10	3
1200				4.14	25	3
6000				33.6	3	3
30000				31.6	19	3
2C								2D								2F	Minutes	No Treatment				gp120+Tat				gp120+Tat+10-HSA				gp120+Tat+GW6471+10-HSA
	Rosiglitazone			10HSA					Gp120+tat			Gp120+tat+10-HSA					1.31	99.53	134.85	210.46		16.57	53.81	130.47	71.42	160.42	116.95	171.56		21.74	35.29	26.77	37.44
0.61	0.868	27	3					ACSS2	-0.198594	-0.337535		0.333709	0.296161				7.72	105.33	133.07	210.94		16.98	56.83	127.72	68.9	159.85	117.7	172.57		22.18	35.77	25.76	58.96
2.44	1.54	17	3					ACADM	-0.393165	-0.524201		0.452746	0.310509		SCDM		14.14	111.1	133.91	209.46		17.24	56.35	127.07	68.1	160.63	118.19	174.87		21.97	34.64	26.01	38.08
9.77	5.02	11	3					ACADVL	-0.92716	-1.12456		0.237092	-0.257704				20.63	111.05	59.43	77.8			25.96	50.37	66.04	92.08	76.18	73.49		17.64		20.66	25.69
39.1	23.5	6.6	3					ACSL3	0.371425	-0.0736227		1.20259	1.26534				27.04	118.84	59.52	76.7			27.91	53.21	68.16	96.51	71.55	72.11		16.35	1.94	20.65	25.85
156	65.7	5.9	3					HADHA	-0.117653	-0.222173		0.527338	0.257719				33.45	123.36	58.86	75.51			29.37	53.55	67.62	97.99	69.31	71.33		15.83	4.39	19.34	25.54
625	98.1	4.1	3					ACSS2	-0.436476	-0.56165	-0.528778	0.574837	0.43787	0.410296			39.94	265.05	279.87	440.76			106.89	253.6	114.11	350.49	222.1	377.03		37.14		42.12	70.74
2500	100	4	3					ACADM	-0.814345	-0.834003	-0.828774	-0.42677	-0.325591	-0.397246			46.34	250.13	288.95	454.08			112.26	249.51	118.07	337.06	224.25	379.91		40.13		45.71	75.92
								ACADVL	-0.416921	-0.022906	-0.168453	-0.292691	-0.0554679	-0.0095185	Caco2		52.76	243.64	281.8	449.27			114.96	244.33	120.4	319.2	216.32	366.15		40.96		44.74	74.33
1.92				0.407	27	3		ACSL3	0.762852	0.498845	1.27313	1.8021	4.04128	4.98744			59.25	28.34	54.84	64.54			26.37	41.7	39.56	39.61	59.7	67.28	57.64	21.03		26.11	28.78
9.6				0.029	19	3		HADHA	0.847338	1.81079	2.12996	1.43458	2.21863	2.18877			65.67	19.44	47.16	60.04			26.18	38.59	35.22	21.1	53.33	60.74	52.05	18.23		20.06	23.82
48				-0.374	42	3											72.1	20.1	46.14	58.63			25.91	39.54	35	16.7	51.87	58.39	51.77	15.82		18.22	22.92
240				-0.201	30	3
1200				-0.425	33	3
6000				-0.066	32	3
30000				6.93	6.4	3
150000				15.4	20	3
2G
	Basal					Max Capacity					ATP Linked
No Treatment	gp120+Tat	gp120+Tat+10-HSA	gp120+Tat+GW6471+10-HSA		No Treatment	gp120+Tat	gp120+Tat+10-HSA	gp120+Tat+GW6471+10-HSA		No Treatment	gp120+Tat	gp120+Tat+10-HSA	gp120+Tat+GW6471+10-HSA
148.28	68.0675	149.643	30.31		328.56	158.2	316.54	50		65.52	20.6108	69.06	8.98
149.78	67.6075	150.04	35.6675		331.053	159.947	313.74	53.92		64.76	17.8475	69.9833	19.47
151.49	67.19	151.23	30.175		324.903	159.897	300.557	53.3433		65.58	17.01	71.6867	13.9
