# Supplementary material for: Microbiota-derived 10-hydroxystearic acid activates PPARα to restore gut epithelial barrier integrity and enhance anti-retroviral therapy
Source: Nat Microbiol. 2026 Jul 30;11(8):2365–83. doi: 10.1038/s41564-026-02433-0 (PMC13423806; doi:10.1038/s41564-026-02433-0)
Supplement: Supplementary file 11 — Statistical source data. [file 41564_2026_2433_MOESM11_ESM.xlsx]

## Sheet: Sheet1
3A
SIV-	SIV+	SIV+10-HSA	SIV+ART
0.430087	1.08276	0.818913	0.37312
0.318993	0.610613	0.443973	2.2909
0.402313	1.34661	0.985553	1.08276
