# Supplementary material for: Microbiota-derived 10-hydroxystearic acid activates PPARα to restore gut epithelial barrier integrity and enhance anti-retroviral therapy
Source: Nat Microbiol. 2026 Jul 30;11(8):2365–83. doi: 10.1038/s41564-026-02433-0 (PMC13423806; doi:10.1038/s41564-026-02433-0)
Supplement: Supplementary file 12 — Statistical source data. [file 41564_2026_2433_MOESM12_ESM.xlsx]

## Sheet: Sheet1
4D					4E					4F					4G							4I and 4J
SIV-	SIV+	SIV+10-HSA	SIV+ART		SIV-	SIV+	SIV+10-HSA	SIV+ART		SIV-	SIV+	SIV+10-HSA	SIV+ART		SIV-	SIV+	SIV+10-HSA	SIV+ART				1-palmitoyl-2-linoleoyl-GPC
5.79482	1.03526	4.83683	1.17462		8.78661	9.32359	4.66102	16.6405		7	3	5	2		29	181	59	21				SIV+	SIV+10-HSA	SIV+ART
0.872674	0.707483	3.08526	0.863981		8.42912	12.2356	6.42458	11.0985		3	2	10	1		39	118	46	20				0.630572	0.970108	-0.794811
1.18859	1.59308	2.74939	9.2769		28.8793	16.129	5.44218	18.5439		4	1	4	1		28	119	78	15				-1.78748	1.03694	-0.432851
4.52212	2.76304	1.69355	1.10975		6.74847	15.894	11.1765	23.7051		4	3	3	1		36	85	119	44				-0.242338	1.12265	-0.502783
4.4905	1.48682	0.624168	0.326685		15.9664	18.1818	4.41176	14.4774		3	1	3	3		22	112	44	16				Choline Phosphate
5.98065	1	0.683943	3.12		15.7773	27.1255	10.6061	12.3252		1	2	2	2		104	146	42	37				SIV+	SIV+10-HSA	SIV+ART
1.65578	0.84375	3.93114	1.46886		20.8571	18.6747	9.11063	6.79541		2	2	2	1		14	295	40	146				-1.33823	1.63353	0.631669
2.41463	0.858073	0.6948	0.752336		28.0206	26.3305	16.4251	9.65594		1	0	1	1		37	112	20	51				-0.35336	1.10237	0.117871
2.80505	1.02643	3.79271	1.37488		39.3939	28.7469	14.9284	13.9061		5	0	2	1		28	218	58	64.498				-0.575793	-0.0113891	-1.20667
1.0016	1	1.91211	2.15		24.6073	28.4289	8.82088	18.7275		7	3	0	1		41	103	30	60				1-stearoyl-2-linoleoyl-GPC
4.35673	2.53435	4.48607	1.16944							7	1	0	1		56	215	57	209.99				SIV+	SIV+10-HSA	SIV+ART
3.38699	3.78462	7.69957	0.386814							2	1	3	2		25	225	63	226.592				0.277547	0.964654	-0.0836063
4.22296	0.643631	4.07812	6.17531							1	1	5	3		27	183	22	324.099				-0.2098	0.796518	-2.17039
4.37423	1.33106	1.52162	2.20944							4	0	5	1		35	67	44	40.792				-0.296324	1.15075	-0.429344
2.82486	1.00947	1.18856	0.961481							1	2	2	1		40	28	76	204.978				Citrulline
0.649635	0.880282	1.00759	1.41214							5	0	5	2		14	36	25	77.666				SIV+	SIV+10-HSA	SIV+ART
1.50695	1.15392	1.42039	1.65268							2	2	5	4		29	60	51	20.396				-0.705608	0.330461	-0.427477
2.88648	1.04494	0.75	2.36533							1	0	3	2		18	213	35	44.721				-2.0376	0.152835	0.210809
2.26615	1.02401	0.823834	7.42597							6	1	4	1		36	197	31	25.298				1.31166	1.12633	0.0385931
3.54839	1.04507	0.56808	0.958974							3	0	4	1		25	60	61	34.409				Kynurenate
1.26005	1.03018	0.780201	1.20961							2	3	3	1									SIV+	SIV+10-HSA	SIV+ART
4.0275	0.839822	1.21801	1.34958							2	1	0	1									0.834437	-0.930338	0.123532
5.51473	1.06098	3.32031	1.41396							4	3	3	1									1.54621	-0.739677	0.445358
6.29399	0.722279	4.82946	1.85082							2	1	0	1									0.923827	-1.04761	-1.15574
3.31536	1	2.19398	1.06466							0	0	3	2									Serotonin
2.15232	1.34039	0.75	1.1138							3	2	4	2									SIV+	SIV+10-HSA	SIV+ART
5.4588	1	1.64198	1.18611							1	3	11	2									-0.567587	0.719739	-0.441106
2.98061	1.04638	0.861548	1.16192							2	0	2	3									-1.58944	0.295702	1.05234
1.32234	1.02819	1.94522	1.44948							0	0	2	1									-1.26259	0.750488	1.04245
1.28321	1.21747	6.5458	1.28917							8	0	1	3									Tryptophan Betaine
4.47345	0.939363	4.2	1.15209							2	0	0	2									SIV+	SIV+10-HSA	SIV+ART
5.57066	1.75642	0.715528	1.60204							3	3	2	2									-2.09594	0.0388423	0.530541
19.6386	1.27681	1.13986	3.79228							1	1	2	2									-1.07453	0.362851	0.801943
3.19617	1.26696	2.70034	1.93405							2	3	1	3									-0.0550421	0.371796	1.11955
4.05931	0.611059	2.125	1.43363							5	2	1	2									Laurate
2.4973	1.03497	3.12971	1.22792							0	1	0	2									SIV+	SIV+10-HSA	SIV+ART
7.18148	0.97931	2.47759	0.973489							0	1	1	3									1.30405	-0.753119	-0.0222542
4.77422	0.868048	1.03622	1.07169							0	1	0	2									0.782679	-1.43862	1.0779
3.62335	0.609405	7.20297	1.09127							4	0	9	2									0.220441	-1.34494	0.173854
3.02539	0.75237	11.7035	1.7747							1	1	5	2									Adenosine Monophosphate
2.02289	1	1.98058	0.557063							3	0	2	1									SIV+	SIV+10-HSA	SIV+ART
9.35577	1.56613	0.646205	1.1984							2	0	0	1									0.266218	-0.273949	-1.91398
2.25	2.0579	2.23148	0.912943							1	2	0	2									0.925656	-0.252812	1.05985
1.13444	1.86975	5.62054	1.15852							2	1	0	1									0.769007	-1.12281	0.542825
4.18263	0.908497	2.60489	0.81655							1	4	4	2									Citrate
1.97979	0.666963	0.629943	1.01422							0	1	2	1									SIV+	SIV+10-HSA	SIV+ART
1.09666	1.18758	1.27485	0.687655							2	1	3	3									-0.334093	0.0424004	-0.327896
1.42145	1.45219	1.02343	0.718472							0	0	2	2									-1.42422	0.976088	0.561102
8.29944	1.78947	0.923668	1.40324							2	3	0	4									-1.5291	0.827024	1.2087
3.06667	4.36313	1.05097	1.02774							1	0	1	3
1.50177	1.51271	0.559298	0.796587							3	2	0	2
2.94529	1.32765	3.72094	3.80157							0	1	3	3
1.23266	1.41935	2.91964	2.10017							2	0	1	2
2.48932	1	1.35144	7.07436							1	0	1	1
3.63807	1.92063	2.11383	9.71917							2	0	0	3
2.93702	1	8.28409	1.46408							1	3	0	1
1.12386	1.17816	4.5075	1.08216							0	2	0	2
2.35846	2.19225	1.57782	0.783099							3	3	1	2
2.70121	1.92804	2.14573	0.710324							3	3	3	1
1.92579	0.465427	2.73645	1.446							2	2	3	0
4.21743	1.11151	3.90234	1.33375							1	1	3	0
2.67609	1.77543	2.29621	3.01432							2	1	4	1
1.3741	1.43702	3.66834	4.10012							3	0	3	1
4.34098	1.27856	3.00086	1.50322							3	0	2	1
3.65082	1.21435	5.89822	1.38071							6	2	0	2
1.99158	1.23164	5.11853	1.00261							3	3	1	1
7.89078	2.78112	1.78989	0.758242							3	1	4	4
3.26198	1.21137	1.84056	1.22469							2	0	1	1
4.43385	1.12652	0.977692	1.46689							2	1	1	0
5.6762	1.39444	1.89471	1.06979							2	2	0	0
6.4425	1.03597	0.886364	1.19505							2	0	0	2
1.70876	1.97071	2.72395	1.94747							1	0	6	0
0.819597	1.03665	1.45591	0.844027							1	0	5	0
12.2964	1.1008	4.96632	1.34923							2	0	5	2
6.38838	7.0086	1.65802	1.32355							0	0	2	0
1.12236	1.05624	5.66982	1.18013
0.583477	0.724531	1.60496	4.30508
1.80051	1.45369	1.38229	1.79346
4.15067	1.7321	0.712725	1.52416
8.92428	1.24887	6.44124	1.51705
4.53769	1.41511	5.80755	1.40134
4.45795	1.85655	3.0606	1.9347
1.64959	2.02886	4.4061	1.50189
3.60616	0.982716	3.32303	0.937546
3.49073	3.60022	0.928547	1.64055
3.10086	1.8371	4.75385	1.12649
4.12678	1.02674	1.91483	1.016
1.05356	1.02761	0.989631	1.23269
0.664168	1.14236	4.21257	1.57788
2.32657	1.01458	3.36851	1.65447
5.205	1.40393	0.571517	1.37412
8.82468	1.39423	2.16413	0.958602
4.59418	1.66476	0.934123	4.36085
2.6856	1.04077	0.52738	3.91865
5.65327	1.3895	1.17671	1.19459
5.52401	1.18693	7.7604	0.561422
1.23134	1.62312	4.37394	1.64734
1.73994	1.72271	1.37987	1.32761
3.31169	2.63686	0.785941	2.71294
2.6104	1.04969	6.80955	1.24179
