# Supplementary material for: Microbiota-derived 10-hydroxystearic acid activates PPARα to restore gut epithelial barrier integrity and enhance anti-retroviral therapy
Source: Nat Microbiol. 2026 Jul 30;11(8):2365–83. doi: 10.1038/s41564-026-02433-0 (PMC13423806; doi:10.1038/s41564-026-02433-0)
Supplement: Supplementary file 13 — Statistical source data. [file 41564_2026_2433_MOESM13_ESM.xlsx]

## Sheet: Sheet1
5A			5C
SIVpos+ART	SIVpos+ACT		Pre-Infection	SIV+	SIV+ART	SIV+ART+10-HSA
180000000	84000000		52.1	75.9	63.5	59.1
50000000	17000000		48	28.1	77	54
45000000	49000000		46.7		85.9	56.2
	360000		47			62.3
	7900000		63.9			71.4
			43.9
			44.6
			68.6
			45
5D
Weeks Post Infection	SIVpos+ART					SIVpos+ACT					SIVpos
-4	44.3	52	37.6			50.6	53.8	55.2	53.6	54.1	41.3	58.1
8	43.4	31.3	38.3			38.8	39.1	40	42.2	50.5	27.6	39.2
5E
Weeks Post Infection	SIVpos+ART					SIVpos+ACT					SIVpos
-4	42.6	36.1	4.58			38	39.4	36.5	38.4	37	50.6	30.7
8	51.2	61.9	1.86			54.3	53.3	52.2	42.9	51	68.3	47.8
