# Supplementary material for: Microbiota-derived 10-hydroxystearic acid activates PPARα to restore gut epithelial barrier integrity and enhance anti-retroviral therapy
Source: Nat Microbiol. 2026 Jul 30;11(8):2365–83. doi: 10.1038/s41564-026-02433-0 (PMC13423806; doi:10.1038/s41564-026-02433-0)
Supplement: Supplementary file 14 — Statistical source data and unprocessed western blots. [file 41564_2026_2433_MOESM14_ESM.xlsx]

## Sheet: Sheet1
8C				8D											8E				8F
Control	gp120 +Tat	gp120+Tat+10-HSA			Gp120 + tat			Gp120 + tat + 10-HSA			Gp120 + tat + 10-HSA + GW6471				No Treatment	gp120+Tat	gp120+Tat+10-HSA		No Treatment	gp120+Tat	gp120+Tat+10-HSA
0.80651	0.948141	1.45443		ACOX1	-0.986084	-1.03256	-0.918478	2.45264	1.67765		-0.517919	-0.379681	-0.19354		28.088	24.471	51.935		22.138	39.369	16.716
0.902721	0.514	1.61483		ACOX3	-1.20698	-1.67951	-1.99029	0.211767	0.0307344	1.15442	-2.38559	-3.28133	-3.35566		32.258	24.297	26.222		24.28	27.938	24.224
1.29077	0.305904	1.45392		ACADS	-0.968359	-0.878195	-0.879408	1.62838	1.45926	1.42408	-0.328151	-0.528769	-0.517252		36.294	11.571	29.85		20.952	20.693	15.92
															31.293	14.911	33.887		22.33	21.862	18.153
															30.793	14.94	27.969		20.34	19.457	21.987
															31.055	14.576	21.001		19.869	24.202	26.355
															28.981	15.029	24.404		18.433	25.137	27.262
8H															31.16	17.551	31.344		19.603	19.214	27.016
SIV-	SIV+	SIV+10-HSA													20.45	13.336	30.116		25.336	24.891	18.833
43.5142	5.44885	85.426													24.35	23.747	30.784		21.863	23.425	24.677
32.3349	25.5602	42.2809													23.748	12.633	40.507		20.239	17.921	26.598
20.1978	10.9311	55.8715													35.752	18.239	41.437		19.116	20.713	22.304
															24.7	26.21	35.119		20.146	28.423	31.693
															25.117	17.291	31.356		14.389	26.206	18.27
															34.429	24.557	37.156		18.014	21.725	21.136
															31.559	21.233	36.62		17.318	21.845	19.15
															25.97	17.341	18.388		14	20.259	21.763
															22.918	12.69	28.189		11.889	26.477	10.783
															26.244	20.736	24.993		11.634	29.494	11.622
		FULL WESTERN BLOTS													25.706	17.842	36.073		15.147	28.768	13.327
															29.914	17.464	23.098		18.373	21.37	15.791
															16.462	19.075	27.275		12.854	20.54	14.212
															31.075	18.516	45.622		15.642	21.048	11.525
															26.247	17.737	20.964		18.25	22.469	15.836
															38.372	32.005	34.018		15.893	27.591	20.45
															35.147	19.319	30.683		18.118	24.217	21.537
															39.189	17.372	22.292		15.122	19.038	26.497
															39.935	23.366	20.41		28.564	14.268	24.375
															29.467	22.011	32.551		26.556	17.232	17.08
															29.985	22.528	32.027		21.165	18.098	22.11
															29.949	27.592	21.416		13.293		22.32
															29.261	16.288	27.693		20.328		21.09
															37.36	18.002	26.266		16.569		25.645
															49.446	19.554	32.21		18.412		20.212
															50.018	19.876	47.794		19.877		22.413
															24.95	21.927	53.712		21.9		24.447
