# Supplementary material for: Microbiota-derived 10-hydroxystearic acid activates PPARα to restore gut epithelial barrier integrity and enhance anti-retroviral therapy
Source: Nat Microbiol. 2026 Jul 30;11(8):2365–83. doi: 10.1038/s41564-026-02433-0 (PMC13423806; doi:10.1038/s41564-026-02433-0)
Supplement: Supplementary file 15 — Statistical source data. [file 41564_2026_2433_MOESM15_ESM.xlsx]

## Sheet: Sheet1
10B
HIV-	HVL	LTNP
12.4	13.5	35.9158
37.8	14	22.89
72.5	22.1	45.1
36.6		77.9
		48.8
